# Supplementary material for: The History of Infectious Diseases and Medicine
Source: Pathogens. 2022 Oct 4;11(10):1147. doi: 10.3390/pathogens11101147 (PMC9609744; doi:10.3390/pathogens11101147)
Supplement: Supplementary file 1 [file pathogens-11-01147-s001.zip]

Archive with 2 entries (2 files):
- Suppl_MedicalHistory.pdf
- Suppl_Microbiology.pdf
